# Supplementary material for: Substrate-Dependent Evolution of Cytochrome P450: Rapid Turnover of the Detoxification-Type and Conservation of the Biosynthesis-Type
Source: PLoS One. 2014 Jun 30;9(6):e100059. doi: 10.1371/journal.pone.0100059 (PMC4076195; doi:10.1371/journal.pone.0100059)
Supplement: Figure S3 — Amino acids distinguishing B-type from D-type genes within each clan. The yellow column indicates the amino acids in B-type genes that differ from D-type genes. The other colors are the same as in Figure S2. A, Clan 2; B, Clan 3; C, Clan 4 and 46. (ZIP) [file pone.0100059.s003.zip]

Archive with 11 entries (8 files):
- FileS1/
- FileS1/.DS_Store
- __MACOSX/
- __MACOSX/FileS1/
- __MACOSX/FileS1/._.DS_Store
- FileS1/FigureS3A in FileS1.eps
- __MACOSX/FileS1/._FigureS3A in FileS1.eps
- FileS1/FigureS3B in FileS1.eps
- __MACOSX/FileS1/._FigureS3B in FileS1.eps
- FileS1/FigureS3C in FileS1.eps
- __MACOSX/FileS1/._FigureS3C in FileS1.eps
